# Supplementary material for: Relationships between digital engagement and the mental health of older adults: Evidence from China
Source: PLoS One. 2024 Aug 6;19(8):e0308071. doi: 10.1371/journal.pone.0308071 (PMC11302864; doi:10.1371/journal.pone.0308071)
Supplement: S1 Data — (ZIP) [file pone.0308071.s001.zip]

Archive with 1 entries (1 files):
- CLASS2018DATA.dta
